# Supplementary material for: Sleep Disturbances Across Dementias and Cognitive Decline: Study Protocol for a Systematic Review and Network Meta-Analysis of Polysomnographic Findings
Source: J Clin Med. 2025 Oct 21;14(20):7437. doi: 10.3390/jcm14207437 (PMC12565185; doi:10.3390/jcm14207437)
Supplement: Supplementary file 1 [file jcm-14-07437-s001.zip]

Archive with 1 entries (1 files):
- jcm-3899858-supplementary.pdf
